# Supplementary material for: The temporalities of policymaking: The case of HIV test-and-treat policy adoption in Zimbabwe
Source: Health Place. 2020 Jan;61:102246. doi: 10.1016/j.healthplace.2019.102246 (PMC7274170; doi:10.1016/j.healthplace.2019.102246)
Supplement: Multimedia component 1 [file mmc1.xml]

<?xml version="1.0" encoding="UTF-8" standalone="no"?><data:data><datasets><author>m.skovdal@gmail.com</author><type>0</type><dataset><value>1</value><reason>The data that has been used is confidential</reason><comments/></dataset></datasets></data:data>
